# Supplementary material for: Immobilization of the Proteolytic Fraction P1G10 from Vasconcellea pubescens in Alginate–Chitosan Complex and Enzyme Activity Release
Source: Molecules. 2025 Sep 15;30(18):3747. doi: 10.3390/molecules30183747 (PMC12472595; doi:10.3390/molecules30183747)
Supplement: Supplementary file 1 [file molecules-30-03747-s001.zip]

Archive with 6 entries (6 files):
- Figure S1.tif
- Figure S2.tif
- Figure S3.tif
- Figure S4.tif
- Table S1.tif
- Table S2.tif
